# Supplementary material for: Viral protein R of human immunodeficiency virus type-1 induces retrotransposition of long interspersed element-1
Source: Retrovirology. 2013 Aug 5;10:83. doi: 10.1186/1742-4690-10-83 (PMC3751050; doi:10.1186/1742-4690-10-83)
Supplement: Additional file 8: Figure S6 — No changes of methylation status of CpG in the L1-5′UTR. [file 1742-4690-10-83-S8.zip]

Archive with 2 entries (2 files):
- 1746820751848224_add7.ppt
- 1746820751848224_add8.ppt
